# Supplementary material for: Description of new species of Mycobacterium terrae complex isolated from sewage at the São Paulo zoological park foundation in Brazil
Source: Front Microbiol. 2024 Jan 23;15:1335985. doi: 10.3389/fmicb.2024.1335985 (PMC10844392; doi:10.3389/fmicb.2024.1335985)
Supplement: Supplementary file 1 [file Data_Sheet_1.zip]

Archive with 16 entries (15 files):
- Supplementary Material/
- __MACOSX/._Supplementary Material
- Supplementary Material/Supplementary table 3.docx
- __MACOSX/Supplementary Material/._Supplementary table 3.docx
- Supplementary Material/Supplementary table 4.docx
- __MACOSX/Supplementary Material/._Supplementary table 4.docx
- Supplementary Material/Supplementary figure 2.pdf
- __MACOSX/Supplementary Material/._Supplementary figure 2.pdf
- Supplementary Material/Supplementary figure 1.png
- __MACOSX/Supplementary Material/._Supplementary figure 1.png
- Supplementary Material/Supplementary table 2.xlsx
- __MACOSX/Supplementary Material/._Supplementary table 2.xlsx
- Supplementary Material/Supplementary table 1.docx
- __MACOSX/Supplementary Material/._Supplementary table 1.docx
- Supplementary Material/Supplementary table 5.xlsx
- __MACOSX/Supplementary Material/._Supplementary table 5.xlsx
