# Supplementary material for: Description of new species of Mycobacterium terrae complex isolated from sewage at the São Paulo zoological park foundation in Brazil
Source: Front Microbiol. 2024 Jan 23;15:1335985. doi: 10.3389/fmicb.2024.1335985 (PMC10844392; doi:10.3389/fmicb.2024.1335985)
Supplement: Supplementary file 1 [file Data_Sheet_1.zip › Supplementary Material/Supplementary table 2.xlsx]

## Sheet: Supplementary table 1
Supplementary table 2. Genome accesion numbers included within the phylogenetic tree based on whole-genome sequencing.
Organism	Strain	NCBI RefSeq assembly
M. abscessus subsp. abscessusT	ATCC 19977	GCA_000069185.1
M. chelonae subsp chelonaeT	ATCC 35752	GCF_002102055.1
M. saopaulenseT	CCUG 66554	GCF_002086715.1
M. obuenseT	DSM 44075	GCF_001044245.1
M. fortuitum	CT6	GCF_001307545.1
M. peregrinum	138	GCF_004721035.1
M. koreenseT	KCTC 19819	GCF_002104795.1
M. trivialeT	DSM 44153	GCF_002102395.1
M. kansasiiT	ATCC 12478	GCF_000157895.3
M. tuberculosisT	H37Rv	GCF_000195955.2
M. avium	104	GCF_000014985.1
M. acidiphilusT	M1	GCF_018455725.1
M. algericusT	DSM 45454	GCF_002086455.1
M. arupensisT	DSM 44942	GCF_002086515.1
M. engbaekiiT	ATCC 27353	GCF_002101585.1
M. heraklionensis	DAVO	GCF_001021505.1
M. hiberniaeT	ATCC 49874	GCF_002101655.1
"M. icosiumassiliensis"T	8WA6	GCF_900078685.1
M. kumamotonenseT	DSM 45093	GCF_002086285.1
M. longobardusT	DSM 45394	GCF_002102265.1
M. minnesotensisT	DSM 45633	GCF_002086405.1
M. nonchromogenicusT	DSM 44164	GCF_002101775.1
M. paraterraeT	DSM 45127	GCF_022430545.2
M. senuensisT	DSM 44999	GCF_002101885.1
"M. sinensis"T	JDM601	GCF_000214155.1
M. terraeT	CIP 104321	GCF_002101955.1
"M. virginiensis"	GF75	GCF_002967035.1
MYC017T	MYC017	CP084028
MYC098T	MYC098	CP084029
MYC101T	MYC101	CP084030
MYC123	MYC123	CP083985
MYC340T	MYC340	CP083956
Hoyosella altamirensis (outgroup)	DSM 45258	GCF_014191505.1
