# Supplementary material for: Description of new species of Mycobacterium terrae complex isolated from sewage at the São Paulo zoological park foundation in Brazil
Source: Front Microbiol. 2024 Jan 23;15:1335985. doi: 10.3389/fmicb.2024.1335985 (PMC10844392; doi:10.3389/fmicb.2024.1335985)
Supplement: Supplementary file 1 [file Data_Sheet_1.zip › Supplementary Material/Supplementary table 5.xlsx]

## Sheet: Planilha1
Supplementary Table 5. MYC isolates and their respective identification from culture and genomic repositories.
Sample ID	ATCC ID	JCM ID	Nomenclature	Nomenclature alias (Gupta et a. 2018)	GenBanK 16S rRNA gene	Bioproject	Biosample	SRA	GenBank Draft Genome	PGAP Annotation
MYC017	TSD-296T	35364T	Mycobacterium vasticus	Mycolicibacter vasticus	MK890459.1	PRJNA755977	SAMN20959233	SRR27405758	CP084028	JAYJJQ000000000
MYC098	TSD-297T	35365T	Mycobacterium crassicus	Mycolicibacter crassicus	MK890478.1	PRJNA757362	SAMN20959234	SRR27405950	CP084029	JAYJJR000000000
MYC101	TSD-298T	35366T	Mycobacterium zoologicum	Mycolicibacter zoologicum	MK890479.1	PRJNA757364	SAMN20959235	SRR27405954	CP084030	JAYJJS000000000
MYC123	BAA3216	35367	Mycobacterium zoologicum	Mycolicibacter zoologicum	MK890481.1	PRJNA743883	SAMN20062777	SRR27406169	CP083985	JAYJJT000000000
MYC340	TSD-299T	35368T	Mycobacterium nativiensis	Mycolicibacter nativiensis	MK890521.1	PRJNA743885	SAMN20062778	SRR27406220	CP083986	JAYJJU000000000
